# Supplementary material for: Quantifying the Relationship Between Key Potential Environmental and Nutritional Health Benefits of Plant-Based Meat Alternatives and Their Price Premiums Compared to Beef
Source: Foods. 2026 Jun 1;15(11):1949. doi: 10.3390/foods15111949 (PMC13256792; doi:10.3390/foods15111949)
Supplement: Supplementary file 1 [file foods-15-01949-s001.zip]

Archive with 2 entries (2 files):
- Data_comparing_PBMAs_beef_patty.xlsx
- Supplemental Material.pdf
