# Supplementary material for: Quantifying the Relationship Between Key Potential Environmental and Nutritional Health Benefits of Plant-Based Meat Alternatives and Their Price Premiums Compared to Beef
Source: Foods. 2026 Jun 1;15(11):1949. doi: 10.3390/foods15111949 (PMC13256792; doi:10.3390/foods15111949)
Supplement: Supplementary file 1 [file foods-15-01949-s001.zip › Data_comparing_PBMAs_beef_patty.xlsx]

## Sheet: Information
				This spreadsheet contains the underlying data for the figures and tables of the paper by Bellon et al. “Quantifying the relationship between key potential environ-mental and nutritional health benefits of plant-based meat al-ternatives and their price premiums compared to beef"

## Sheet: Description of sheets
	Name of the sheet	Description
	Environmental data	Sheet "Environmental data" presents the original data from the LCAs reported by Heller & Salim (2023) for Beyond Burger (Tables 13 & 18) and by Khan et al. (2019) for Impossible Burger (Table 14) in the original units used in those reports. Each study compares the data of a set of environmental indicators for each PBMA and a corresponding beef patty. As explained in the text, we only use data cor…
	Nutrient content & HENI	Sheet "Nutrient content & HENI" shows the data on the nutrient content reported by Harnack et al. (2021). The data are reported in different tables there. Particularly the data for calcium, sodium, and dietary fiber were reported as % DV which is the percentage of the Daily Value for each nutrient in a serving of the food [Table N1 in the sheet]. The authors also provided the actual DV value for …
	Monetization factors & CPI	Sheet "Monetization factors & CPI" contains the monetization factors for: carbon in US dollars of 2022 per metric ton and kg of CO2e; for scarce blue water in US dollars of 2022 per m3 and liter, and for one Daly and µDaly in US dollars of 2022. These monetization factors were converted to US dollars of April of 2025 using the CPI Index for all urban consumers (reported also in the sheet). Table …
	Market retail prices	Sheet “Market retail prices” shows the retail price of the PBMAs and of a beef burger patty 80% lean/20% fat. The data were retrieved from Walmart.com for online prices in April 2025. The data are presented per package and converted into USD per 4 oz patty. It also includes the data on Consumer Prices Indices for all Urban Consumers (CPI-U) from 2013 to April of 2025. Table P1 in the sheet.
	Calculations	Sheet “Calculations" presents the calculations we carried out. First, we present the monetization factors used [Table C1]. Then a table with two panels [Table C2]. Panel A presents the environmental data in the original units retrieved from the original studies, as well as the nutritional health risk from the sheet "Nutrient content & HENI;" these data include the baseline values, and 95% Confide…
	Sensitivity analyses	Sheet "Sensitivity analyses 1" presents the data and calculations for the baseline and three scenarios resulting from using different monetization factors for GWP and Daly as explain in the paper. The first table shows the different monetization factors used [Table SA1]. The next table shows the difference in retail prices for both PBMAs [Table SA2]. The next table shows the original parameters i…

## Sheet: Environmental data
Original data retrieved from the studies
Table E1. Environmental impacts Beyond Burger 3.0®
indicator	Unit (per 4 oz patty)	Beyond Burger 3.0	Beef patty
global warming	kg CO2 eq	0.43	4.26
		(0.418-0.435)	N/A
global warming (including land use change)	kg CO2 eq	0.06	N/A
		(0.059-0.062)	N/A
fossil resource scarcity	kg oil eq	0.12	0.19
		(0.119-0.125)	N/A
land use	m2a crop eq	0.53	17.52
		(0.518-0.537)	N/A
water consumption	liters	6.45	219.24
		(5.93-7.2)	N/A
Source: Heller & Salim, 2023. Table 13: Comparison of cradle-to-distribution impacts fo ¼ lb. Beyonbd Burger 3.0 and ¼ average U. S. beef patty.
Numbers in parenthesis represent 95% confidence interval from Table 18: Summary of the Beyond Burger 3.0 LCA uncertainty
N/A: Not available.
Table E2. Environmental impacts Impossible Burger®
Impact Category	Unit (per 1 kg)	Impossible Burger®	Beef Burger
Aquatic eutrophication potential	g PO4-eq	1.28	15.1
		(2.3-9.7)	(14.3-60.6)
Global warming potential	kg CO2-eq	3.5	30.6
		(3.1-4.0)	(25.3-37.5)
Land occupation*	m2.y	2.5	62
		(1.6-3.7)	(37.0-102.5)
Water consumption	liter	106.8	850.1
		(56.9-203.3)	(617.9-1238.1)
Source: Khan et al, 2019. Table 14: LCIA results for priority categories for 1kg of Impossible Burger® and 1 kg of beef burger. Italic
numbers in parenthesis represent 95% confidence interval. (Impact 2002+ v2.28)

## Sheet: Nutrient content & HENI
Nutrient content and calculations of the HENI
Table N1. Nutrient content from Harnack et al.(2021).
	Daily Value (DV) reference values 1	Beef Burger 2	Beyond Burger 3	Impossible Burger 3
	quantity	% DV	% DV	% DV
Calcium	1300	0.02	0.01	0.1
Sodium	2300	0.02	0.13	0.12
Dietary fiber	28	0	0.05	0.08
Source: Harnack et al. 2021: 1 Table 1, calcium and sodium in mg, dietary fibre in grams; 2 Table 8 % DV for calcium and sodium; 3 Table 5 % DV for calcium and sodium and Table 7 for dietary fiber
		26
Tabel N2. Nutrient content for a 3 oz cooked portion (85 grams)
Nutrient	Unit/3oz	Beef Burger1	Beyond burger2,3	Impossible Burger 2,3
Polyunsaturated fatty acids (PUFA)	g	0.439	2.5	2.6
Calcium	mg	20.4	13	130
Sodium	mg	63.8	299	276
Dietary fiber	g	0	1.4	2.24
Meat	g	85.0486	0	0
Trans fatty acids (TFA)	g	0.665	0	0
Source: 1 Beef, ground, 80% lean meat / 20% fat, patty, cooked, broiled. https://fdc.nal.usda.gov/food-details/171797/nutrients
Source: 2 Harnack et al. (2021), Table 4. 2 calculated from nutrient data from Harnack et al. (2021) reported above.
Table N3. Nutrient content per gram and per 100 grams
3 oz cooked portion in grams	85	g nutrient/g cooked product			g nutrient/100 g cooked product
Nutrient	Unit/g	Beef Burger	Beyond burger	Impossible Burger	Beef Burger	Beyond burger	Impossible Burger
Polyunsaturated fatty acids (PUFA)	g	0.00516471	0.0294118	0.0305882	0.516471	2.94118	3.05882
Calcium	g	0.00024	0.000152941	0.00152941	0.024	0.0152941	0.152941
Sodium	g	0.000750588	0.00351765	0.00324706	0.0750588	0.351765	0.324706
Dietary fiber	g	0	0.0164706	0.0263529	0	1.64706	2.63529
Meat	g	1	0	0	100	0	0
Trans fatty acids (TFA)	g	0.00782353	0	0	0.782353	0	0
Table N4. Dietary Risks
			Mean			Lower bound 95% Confidence Interval				Upper bound 95% Confidence Interval
	Dietary risk factor (µDALY per g) (Mean)	Conventional beef	Beyond burger	Impossible Burger	Dietary risk factor (µDALY per g) (Lower)	Conventional beef	Beyond burger	Impossible Burger	Dietary risk factor (µDALY per g) (Upper)	Conventional beef	Beyond burger	Impossible Burger
Polyunsaturated fatty acids (PUFA)	-0.6	-0.00309882	-0.0176471	-0.0183529	-0.26	-0.00134282	-0.0276471	-0.0287529	-0.94	-0.00485482	-0.00764706	-0.00795294
Calcium	-5.1	-0.001224	-0.00078	-0.0078	-4	-0.00096	-0.000948235	-0.00948235	-6.2	-0.001488	-0.000611765	-0.00611765
Sodium	13.9	0.0104332	0.0488953	0.0451341	11.5	0.00863176	0.0566341	0.0522776	16.1	0.0120845	0.0404529	0.0373412
Fiber other	-0.99	0	-0.0163059	-0.0260894	-0.71	0	-0.0214118	-0.0342588	-1.3	0	-0.0116941	-0.0187106
Red meat	0.099	0.099	0	0	0.038	0.038	0	0	0.15	0.15	0	0
Trans fatty acids (TFA)	4.4	0.0344235	0	0	3.3	0.0258176	0	0	5.6	0.0438118	0	0
Total/g	µDALY /g	0.139534	0.0141624	-0.00710824	µDALY /g	0.0701466	0.00662706	-0.0202165	µDALY /g	0.199553	0.0205	0.00456
Total/3 oz patty with TFA	µDALY /3 oz patty	11.8604	1.2038	-0.6042	µDALY /3 oz patty	5.96246	0.5633	-1.7184	µDALY /3 oz patty	16.962	1.7425	0.3876
Total/3 oz patty w/o TFA	µDALY /3 oz patty	8.93438	N/A	N/A	µDALY /3 oz patty	3.76796	N/A	N/A	µDALY /3 oz patty	13.238	N/A	N/A
Total/3 oz patty w/o calcium	µDALY /3 oz patty	11.9644	1.2701	0.0588	µDALY /3 oz patty	6.04406	0.6439	-0.9124	µDALY /3 oz patty	17.0885	1.7945	0.9076
Monetized value with TFA	USD2025/3 oz patty	1.6251	0.164944	-0.082787	USD2025/3 oz patty	0.816972	0.077183	-0.235454	USD2025/3 oz patty	2.32413	0.238756	0.0531087
Monetized value w/o TFA	USD2025/3 oz patty	1.22418	0.164944	-0.082787	USD2025/3 oz patty	0.516283	0.077183	-0.235454	USD2025/3 oz patty	1.81387	0.238756	0.0531087
Monetized value w/o calcium	USD2025/3 oz patty	1.63936	0.174028	0.00805673	USD2025/3 oz patty	0.828153	0.0882267	-0.125016	USD2025/3 oz patty	2.34146	0.245881	0.124359
USD/µDALY	0.137019
Table N4a. Dietary Risks organized by product (same as Table 4)
	Conventional beef	Conventional beef	Conventional beef	Beyond burger	Beyond burger	Beyond burger	Impossible Burger	Impossible Burger	Impossible Burger
Nutrient	Mean	Lower	Upper	Mean	Lower	Upper	Mean	Lower	Upper
Polyunsaturated fatty acids (PUFA)	-0.00309882	-0.00134282	-0.00485482	-0.0176471	-0.0276471	-0.00764706	-0.0183529	-0.0287529	-0.00795294
Calcium	-0.001224	-0.00096	-0.001488	-0.00078	-0.000948235	-0.000611765	-0.0078	-0.00948235	-0.00611765
Sodium	0.0104332	0.00863176	0.0120845	0.0488953	0.0566341	0.0404529	0.0451341	0.0522776	0.0373412
Fiber other	0	0	0	-0.0163059	-0.0214118	-0.0116941	-0.0260894	-0.0342588	-0.0187106
Red meat	0.099	0.038	0.15	0	0	0	0	0	0
Trans fatty acids (TFA)	0.0344235	0.0258176	0.0438118	0	0	0	0	0	0
TDR/g	0.139534	0.0701466	0.199553	0.0141624	0.00662706	0.0205	-0.00710824	-0.0202165	0.00456
TDR/3 oz patty	11.8604	5.96246	16.962	1.2038	0.5633	1.7425	-0.6042	-1.7184	0.3876
Total/3 oz patty w/o TFA	8.93438	3.76796	13.238	N/A	N/A	N/A	N/A	N/A	N/A
TDR/3 oz patty w/o calcium	11.9644	6.04406	17.0885	1.2701	0.6439	1.7945	0.0588	-0.9124	0.9076
Monetization USD2025/3 oz patty	1.6251	0.816972	2.32413	0.164944	0.077183	0.238756	-0.082787	-0.235454	0.0531087
Monetization USD2025/3 oz patty w/o TFA	1.22418	0.516283	1.81387	0.164944	0.077183	0.238756	-0.082787	-0.235454	0.0531087
Monetization USD2025/3 oz patty w/o Ca	1.63936	0.828153	2.34146	0.174028	0.0882267	0.245881	0.00805673	-0.125016	0.124359
Table N5. Variances derived from upper and lower bounds of 95% Confidence Intervals
Nutrient	Conventional beef	Beyond burger	Impossible Burger
Polyunsaturated fatty acids (PUFA)	8.0267e-07	2.60308e-05	2.81549e-05
Calcium	1.81424e-08	7.36753e-09	7.36753e-07
Sodium	7.75795e-07	1.70392e-05	1.45186e-05
Fiber other	0	6.1454e-06	1.57322e-05
Red meat	0.000816327	0	0
Trans fatty acids (TFA)	2.10712e-05	0	0
∑σ2	0.0567722	0.0137511	0.0150732
Table N6. Estimated 95% Confidence Intervals for the HENI (TDR/g)
Product	Baseline	Lower	Upper
Conventional beef	0.139534	0.0827617	0.196306
Beyond burger	0.0141624	0.000411204	0.0279135
Impossible Burger	-0.00710824	-0.0116682	0.00796498

## Sheet: Monetization factors & CPI
Monetization factors
Table M1
Social cost of carbon	per Metric Ton	per Kg
USD 2020	120	0.12
USD 2025	148.739	0.148739
Scarce blue water	per m3	per liter
USD 2022	1.56	0.00156
USD 2025	1.71	0.00171
DALY	per DALY	per µDALY
USD 2022	125000	0.125
USD 2025	137019	0.137019
https://data.bls.gov/timeseries/CUUR0000SA0
Consumer Price Index for All Urban Consumers (CPI-U)
Original Data Value
Series Id:	CUUR0000SA0
Not Seasonally Adjusted
Series Title:	All items in U.S. city average, all urban consumers, not seasonally adjusted
Area:	U.S. city average
Item:	All items
Base Period:	1982-84=100
Years:	2010 to 2025
Year	Annual
Year	CPI-U
2010	218.056
2011	224.939
2012	229.594
2013	232.957
2014	236.736
2015	237.017
2016	240.007
2017	245.12
2018	251.107
2019	255.657
2020	258.811
2021	270.97
2022	292.655
2023	304.702
2024	313.689
2025	321.943
Jan	317.671
Feb	319.082
Mar	319.799
Apr	320.795
May	321.465
Jun	322.561
Ratio April 2025/2020	1.2395
Ratio April 2025/2022	1.09615
Ratio April 2025/2013	1.37706

## Sheet: Market retail prices
Market retatail prices
Table P1. Market retail prices
Walmart.com
1 lb=16 oz; 1 oz= 28.34952 g	Per package	USD/1 lb	USD/4 oz patty
Pure beef burger, 80% lean/20% fat, 3 lb	13.97	4.65667	1.16417
Beyond Meat Cookout Classic 8-4 oz patties 32 oz (2 lb) (Frozen)	15.78	7.89	1.9725
Impossible Foods Burger Patties Meat from Plants, 6 Patties, 24 oz (Frozen) (1.5 lb)	13.48	8.98667	2.24667

## Sheet: Calculations
Calculations
Table C1. Monetization factors
Carbon price per kg (USD2025 April/kg CO2e)	0.148739
Scarce blue water (USD 2025 April/l)	0.00171
µDALY (USD 2025)	0.137019
Table C2. Monetization of externalities
Panel A. Original units	Unit	Beyond Burger®			Beef patty			Impossible Burger®			Beef patty
		Baseline	Lower	Upper	Baseline	Lower	Upper	Baseline	Lower	Upper	Baseline	Lower	Upper
GWP	kg CO2 eq/4 oz uncooked patty	0.43	0.418	0.435	4.26	N/A	N/A	0.396	0.35	0.452	3.46	2.859	4.238
Water consumption	liter/4 oz uncooked patty	6.45	5.93	7.2	219.24	N/A	N/A	12.07	6.43	22.97	96.06	69.82	139.91
HENI with TFA	µDALY /3 oz patty	1.2038	0.5633	1.7425	11.8604	5.96246	16.962	-0.6042	-1.7184	0.3876	11.8604	5.96246	16.962
HENI w/o TFA	µDALY /3 oz patty				8.93438	3.76796	13.238				8.93438	3.76796	13.238
HENI w/o calcium	µDALY /3 oz patty	1.2701	0.6439	1.7945	11.9644	6.04406	17.0885	0.0588	-0.9124	0.9076	11.9644	6.04406	17.0885
Panel B. Monetization	Unit
GWP	USD2025/4 oz uncooked patty	0.063958	0.0621731	0.0647017	0.63363	N/A	N/A	0.0589008	0.0520588	0.0672302	0.514638	0.425246	0.630358
Water consumption	USD2025/4 oz uncooked patty	0.0110295	0.0101403	0.012312	0.374901	N/A	N/A	0.0206397	0.0109953	0.0392787	0.164263	0.119392	0.239246
HENI	USD2025/3 oz patty	0.164944	0.077183	0.238756	1.6251	0.816972	2.32413	-0.082787	-0.235454	0.0531087	1.6251	0.816972	2.32413
HENI w/o TFA	USD2025/3 oz patty				1.22418	0.516283	1.81387				1.22418	0.516283	1.81387
HENI w/o calcium	USD2025/3 oz patty	0.174028	0.0882267	0.245881	1.63936	0.828153	2.34146	0.00805673	-0.125016	0.124359	1.63936	0.828153	2.34146
Table C3. Calculations of 95% CI
		Beyond Burger®	Beef patty*	Impossible Burger®	Beef patty
GWP	Variance	4.16081e-07	N/A	1.49789e-05	0.00273784
Water consumption	Variance	3.06922e-07	N/A	5.20585e-05	0.00093483
HENI with TFA	Variance	0.00169889	N/A	0.00541886	0.147823
HENI w/o TFA	Variance	N/A	N/A	N/A	0.109572
HENI w/o calcium	Variance	0.00161748	0.149032	0.00404701	0.149032
HENI with TFA	95% CI	0.0808038	N/A	0.145171	0.762881
HENI w/o TFA	95% CI	N/A	N/A	N/A	0.659575
HENI w/o calcium	95% CI	0.0788448	N/A	0.125716	0.765918
Table C4. Confidence intervals
		Beyond Burger®	Beef patty	Impossible Burger®	Beef patty
GWP+Water comsumption	95% CI	0.00166658	N/A	0.0160478	0.118781
Table C5. Monetary value of environmental externalities
GWP+Water consumption	Mean	Lower	Upper
Beyond Burger®	0.0749875	0.0733209	0.076654
Beef	1.00853	N/A	N/A
Impossible Burger®	0.0795405	0.0634928	0.0955883
Beef	0.678901	0.56012	0.797682
USD2025/4 oz uncooked patty
Table C6. Monetary value of environmental and health nutritional externalities
		Beyond Burger®			Beef patty			Impossible Burger®			Beef patty
	Unit	Mean	Lower	Upper	Mean	Lower	Upper	Mean	Lower	Upper	Mean	Lower	Upper
Original HENI	USD2025/3 oz patty	0.239931	0.159128	0.320735	2.63363	N/A	N/A	-0.00324652	-0.148418	0.141924	2.304	1.54112	3.06688
Assuming a neutral health effect of TFA	USD2025/3 oz patty	N/A	N/A	N/A	2.23271	N/A	N/A	N/A	N/A	N/A	1.90308	1.24351	2.56266
Assuming a neutral health effect of calcium	USD2025/3 oz patty	0.249016	0.170171	0.32786	2.64789	N/A	N/A	0.0875973	-0.0381187	0.213313	2.31826	1.55234	3.08418
Table C7 Calculations Equation 1
		A. Full HENI			B. HENI assuming neutral effect of TFA			C. HENI assuming neutral effect of calcium
	Retail price	Monetized value of externalities			Monetized value of externalities			Monetized value of externalities
		Full HENI	Lower bound	Upper bound	HENI w/o TFA	Lower bound	Upper bound	HENI w/o Ca	Lower bound	Upper bound
(1) Beyond Burger®	1.9725	0.239931	0.159128	0.320735	0.239931	0.159128	0.320735	0.249016	0.170171	0.32786
(2) Beef	1.16417	2.63363	N/A	N/A	2.23271	N/A	N/A	2.64789	N/A	N/A
(3)Impossible Burger®	2.24667	-0.00324652	-0.148418	0.141924	-0.00324652	-0.148418	0.141924	0.0875973	-0.0381187	0.213313
(4)Beef	1.16417	2.304	1.54112	3.06688	1.90308	1.24351	2.56266	2.31826	1.55234	3.08418
Differences	(A)	(B)	(C)	(D)	(B)	(C)	(D)	(B)	(C)	(D)
Beyond Burger® vs. beef (1)-(2)	0.808333	-2.3937	N/A	N/A	-1.99278	N/A	N/A	-2.39887	N/A	N/A
Impossible Burger® vs. beef (3)-(4)	1.0825	-2.30725	-1.68954	-2.92496	-1.90633	-1.39193	-2.42073	-2.23066	-1.59046	-2.87086
Ratio R		(B)/(A)	(C)/(A)	(D)/(A)	(B)/(A)	(C)/(A)	(D)/(A)	(B)/(A)	(C)/(A)	(D)/(A)
Beyond Burger® vs. beef		2.96128	N/A	N/A	2.4653	N/A	N/A	2.96768	N/A	N/A
Impossible Burger® vs. beef		2.13141	1.56077	2.70204	1.76104	1.28584	2.23624	2.06066	1.46924	2.65207
Table C8. True costs (USD/3 oz patty)
	A. Full HENI			B. HENI assuming neutral effect of TFA			C. HENI assuming neutral effect of calcium
	Mean	Lower bound	Upper bound	Mean	Lower bound	Upper bound	Mean	Lower bound	Upper bound
Beyond Burger®	2.21243	2.13163	2.29324	2.21243	2.13163	2.29324	2.22152	2.14267	2.30036
Beef	3.7978	N/A	N/A	3.39688	N/A	N/A	3.81205	N/A	N/A
Impossible Burger®	2.24342	2.09825	2.38859	2.24342	2.09825	2.38859	2.33426	2.20855	2.45998
Beef	3.46817	2.70529	4.23105	3.06725	2.40767	3.72683	3.48242	2.71651	4.24834

## Sheet: Sensitivity analyses
Sensitivity Analyses
Table SA1. Monetization factors
	USD125/ton	USD 51/ton	USD236/ton
Carbon price per kg (USD2025 April/kg CO2e)	0.148739	0.0632143	0.258692
Scarce blue water (USD 2025 April/l)	0.00171
	DALY 125000	DALY 23000
µDALY (USD 2025)	0.137019	0.0316723
Table SA2. Difference in prices
Beyond Burger® vs. beef (1)-(2)	0.808333
Impossible Burger® vs. beef (3)-(4)	1.0825
Table SA3. Magnitude of externalities
	Beyond Burger®	Beef	Impossible Burger®	Beef
GWP (kg CO2 eq/4 oz uncooked patty)	0.43	4.26	0.396	3.46
Water consumption (liter/4 oz uncooked patty)	6.45	219.24	12.07	96.06
TDR (µDALY /3 oz patty)	1.2038	11.8604	-0.6042	11.8604
SA4. Monetization of externalities by scenario
	Baseline	SCC=0.15	µDALY =0.137		Maximum	SCC=0.26	µDALY =0.137		Widest spread	SCC=0.26	µDALY =0.032		Miniumum	SCC=0.06321	µDALY =0.032
	Beyond Burger®	Beef	Impossible Burger®	Beef	Beyond Burger®	Beef	Impossible Burger®	Beef	Beyond Burger®	Beef	Impossible Burger®	Beef	Beyond Burger®	Beef	Impossible Burger®	Beef
GWP	0.063958	0.63363	0.0589008	0.514638	0.111238	1.10203	0.102442	0.895076	0.111238	1.10203	0.102442	0.895076	0.0271821	0.269293	0.0250328	0.218721
Water consumption	0.0110295	0.374901	0.0206397	0.164263	0.0110295	0.374901	0.0206397	0.164263	0.0110295	0.374901	0.0206397	0.164263	0.0110295	0.374901	0.0206397	0.164263
TDR	0.164944	1.6251	-0.082787	1.6251	0.164944	1.6251	-0.082787	1.6251	0.0381271	0.375646	-0.0191364	0.375646	0.0381271	0.375646	-0.0191364	0.375646
Monetary value externalities	0.239931	2.63363	-0.00324652	2.304	0.287211	3.10203	0.0402948	2.68444	0.160394	1.85258	0.103945	1.43498	0.0763388	1.01984	0.0265361	0.75863
SA5. Coefficients in Equation 1 by scenario
Baseline	SCC=0.15	µDALY =0.137	SCC=0.26	µDALY =0.137	SCC=0.26	µDALY =0.032	SCC=0.06321	µDALY =0.032
	Beyond Burger®	Impossible Burger®	Beyond Burger®	Impossible Burger®	Beyond Burger®	Impossible Burger®	Beyond Burger®	Impossible Burger®
Epbma-Ebeef (absolute value)	2.3937	2.30725	2.81482	2.64414	1.69218	1.33104	0.9435	0.732093
Ppbma-Pbeef	0.808333	1.0825	0.808333	1.0825	0.808333	1.0825	0.808333	1.0825
R	2.96128	2.13141	3.48225	2.44263	2.09342	1.2296	1.16722	0.676299
Table SA6. Summary of the ratio R by relative change in retail prices
Scenarios	Baseline		Maximum		Wider spread		Minimum
	SCC=0.15	µDALY =0.137	SCC=0.26	µDALY =0.137	SCC=0.26	µDALY =0.032	SCC=0.06321	µDALY =0.032
Relative change in difference in retail prices	Beyond Burger®	Impossible Burger®	Beyond Burger®	Impossible Burger®	Beyond Burger®	Impossible Burger®	Beyond Burger®	Impossible Burger®
1.2	2.46773	1.77617	2.90188	2.03552	1.74452	1.02466	0.97268	0.563582
1.1	2.69207	1.93764	3.16568	2.22057	1.90311	1.11782	1.06111	0.614817
1	2.96128	2.13141	3.48225	2.44263	2.09342	1.2296	1.16722	0.676299
0.9	3.29031	2.36823	3.86917	2.71403	2.32602	1.36622	1.29691	0.751443
0.8	3.7016	2.66426	4.35281	3.05328	2.61678	1.537	1.45902	0.845373
